# Supplementary material for: Setting Relationships between Structure and Devulcanization of Ground Tire Rubber and Their Effect on Self-Healing Elastomers
Source: Polymers (Basel). 2021 Dec 21;14(1):11. doi: 10.3390/polym14010011 (PMC8747371; doi:10.3390/polym14010011)
Supplement: Supplementary file 1 [file polymers-14-00011-s001.zip]

Archive with 1 entries (1 files):
- polymers-1494684-supplementary.pdf
